# Supplementary material for: Comparative Characterization of Hot-Pressed Polyamide 11 and 12: Mechanical, Thermal and Durability Properties
Source: Polymers (Basel). 2021 Oct 15;13(20):3553. doi: 10.3390/polym13203553 (PMC8537549; doi:10.3390/polym13203553)
Supplement: Supplementary file 1 [file polymers-13-03553-s001.zip]

Archive with 1 entries (1 files):
- polymers-1416926-supplementary.pdf
